# Supplementary material for: Coping Strategies and Sense of Care Among Parents of Children Affected by Sturge–Weber Syndrome: A Cross-Sectional Study
Source: Nurs Rep. 2026 Feb 14;16(2):66. doi: 10.3390/nursrep16020066 (PMC12943280; doi:10.3390/nursrep16020066)
Supplement: Supplementary file 1 [file nursrep-16-00066-s001.zip]

Archive with 1 entries (1 files):
- nursrep-4127125-supplementary.pdf
